# Supplementary material for: Phospholipid translocation captured in a bifunctional membrane protein MprF
Source: Nat Commun. 2021 May 18;12:2927. doi: 10.1038/s41467-021-23248-z (PMC8131360; doi:10.1038/s41467-021-23248-z)
Supplement: Supplementary file 4 — Source Data [file 41467_2021_23248_MOESM4_ESM.xlsx]

## Sheet: Figure 3e 3f
	WT	D234A	Y303A	R304A	Y307A	Blank
Intensities of LysPG spot in TLC plate
Repeat 1	86013	29646	82382	22367	96500	4461
Repeat 2	82812	37970	82023	20838	101379	5786
Repeat 3	97169	30625	82382	20026	95283	5232
Minus the background
Repeat 1	80853.3	24486.3	77222.3	17207.3	91340.3	-698.667
Repeat 2	77652.3	32810.3	76863.3	15678.3	96219.3	626.333
Repeat 3	92009.3	25465.3	77222.3	14866.3	90123.3	72.3333
Normalization
Repeat 1	96.8245	29.3232	92.4763	20.6064	109.383	-0.836676
Repeat 2	92.9912	39.2915	92.0464	18.7753	115.226	0.750055
Repeat 3	110.184	30.4956	92.4763	17.8029	107.926	0.0866216

## Sheet: Figure 4c
	WT	D234A	Y303A	R304A	Y307A	Blank
Intensities of AlaPG spot in TLC plate
Repeat 1	46455	9128	20067	10961	16845	6151
Repeat 2	53163	9715	28009	9342	14499	8384
Repeat 3	54978	10754	26524	10851	16496	4852
Minus the background
Repeat 1	39992.7	2665.67	13604.7	4498.67	10382.7	-311.333
Repeat 2	46700.7	3252.67	21546.7	2879.67	8036.67	1921.67
Repeat 3	48515.7	4291.67	20061.7	4388.67	10033.7	-1610.33
Normalization
Repeat 1	88.7352	5.91455	30.1859	9.98158	23.0369	-0.690782
Repeat 2	103.619	7.21698	47.8075	6.38937	17.8317	4.26377
Repeat 3	107.646	9.5223	44.5126	9.73752	22.2626	-3.57299

## Sheet: Figure 4d 4e
	WT	D234A	Y303A	R304A	Y307A	Blank
Intensities of LysPG spot in TLC plate
Repeat 1	81106	192248	275664	608840	156992	4743
Repeat 2	91983	202940	285919	610573	157590	4799
Repeat 3	98689	199550	263455	591493	153078	6673
Minus the background
Repeat 1	75701	186843	270259	603435	151587	-662
Repeat 2	86578	197535	280514	605168	152185	-606
Repeat 3	93284	194145	258050	586088	147673	1268
Normalization
Repeat 1	88.8638	219.331	317.251	708.36	177.945	-0.777108
Repeat 2	101.632	231.882	329.289	710.394	178.647	-0.711371
Repeat 3	109.504	227.903	302.919	687.996	173.35	1.48848
Divided by the normalized protein level
Repeat 1	88.8638	225.464	297.987	839.112	154.973	-0.777108
Repeat 2	101.632	238.366	309.294	841.522	155.585	-0.711371
Repeat 3	109.504	234.275	284.526	814.99	150.972	1.48848
	WT	D234A	Y303A	R304A	Y307A	Blank
Intensities of protein band in western blot
	311671	303337	331478	263929	357086	5284
Minus the background
	306387	298053	326194	258645	351802	0
Normalization
	1	0.972799	1.06465	0.844177	1.14823	0

## Sheet: Figure 4f 4g
	WT	D234A	Y303A	R304A	Y307A	Blank
Intensities of FA-LysPG spot in TLC plate
Repeat 1	18773	25232	27898	45726	29118	15976
Repeat 2	19918	25099	28515	45129	27507	16518
Repeat 3	20096	25897	30270	48067	26293	16963
Minus the background
Repeat 1	2287.33	8746.33	11412.3	29240.3	12632.3	-509.667
Repeat 2	3432.33	8613.33	12029.3	28643.3	11021.3	32.3333
Repeat 3	3610.33	9411.33	13784.3	31581.3	9807.33	477.333
Normalization
Repeat 1	73.5477	281.233	366.956	940.204	406.184	-16.388
Repeat 2	110.364	276.956	386.795	921.008	354.384	1.03966
Repeat 3	116.088	302.615	443.226	1015.48	315.348	15.3483
Divided by the normalized protein level
Repeat 1	73.5477	289.096	344.674	1113.75	353.749	0.844177
Repeat 2	110.364	284.7	363.308	1091.01	308.635	1.06465
Repeat 3	116.088	311.077	416.313	1202.92	274.639	0.972799
	WT	D234A	Y303A	R304A	Y307A	Blank
Intensities of protein band in western blot
	311671	303337	331478	263929	357086	5284
Minus the background
	306387	298053	326194	258645	351802	0
Normalization
	1	0.972799	1.06465	0.844177	1.14823	0

## Sheet: Figure 4h 4i
	WT	E280K	E280Q	Blank
Intensities of FA-LysPG spot in TLC plate
Repeat 1	71974	888048	773259	12120
Repeat 2	71675	785633	738399	9764
Repeat 3	71791	778842	737964	6976
Minus the background
Repeat 1	62354	878428	763639	2500
Repeat 2	62055	776013	728779	144
Repeat 3	62171	769222	728344	-2644
Normalization
Repeat 1	100.258	1412.42	1227.85	4.01972
Repeat 2	99.7776	1247.74	1171.8	0.231536
Repeat 3	99.9641	1236.82	1171.1	-4.25126
Divided by the normalized protein level
Repeat 1	100.258	4192.21	3153.91	4.01972
Repeat 2	99.7776	3703.44	3009.93	0.231536
Repeat 3	99.9641	3671.04	3008.14	-4.25126
	WT	E280K	E280Q	Blank
Intensities of protein band in western blot
	336363	116438	133816	4694
Minus the background
	331669	111744	129122	0
Normalization
	1	0.336914	0.38931	0

## Sheet: Figure 4j 4k
	WT	E280K	E280Q	Blank
Intensities of FA-LysPG spot in TLC plate
Repeat 1	1653	19810	20310	339
Repeat 2	2104	21240	21733	255
Repeat 3	2122	19072	21555	241
Minus the background
Repeat 1	1374.67	19531.7	20031.7	60.6667
Repeat 2	1825.67	20961.7	21454.7	-23.3333
Repeat 3	1843.67	18793.7	21276.7	-37.3333
Normalization
Repeat 1	81.7605	1161.68	1191.42	3.60825
Repeat 2	108.584	1246.73	1276.05	-1.38779
Repeat 3	109.655	1117.78	1265.46	-2.22046
Divided by the normalized protein level
Repeat 1	81.7605	3447.99	3060.33	3.60825
Repeat 2	108.584	3700.43	3277.73	-1.38779
Repeat 3	109.655	3317.71	3250.53	-2.22046
	WT	E280K	E280Q	Blank
Intensities of protein band in western blot
	336363	116438	133816	4694
Minus the background
	331669	111744	129122	0
Normalization
	1	0.336914	0.38931	0

## Sheet: Supplementary Fig. 9b 9c
	LysPG standard
	4 nmol	2 nmol	1 nmol	0.5 nmol	0.25 nmol	LysPG extracted from RtMprF purified in β-DDM
Intensities of LysPG spot in TLC plate
Repeat 1	239141	136845	69320	49979	28484	81508
Repeat 2	242822	127903	74857	48344	28498	86827
Repeat 3	227624	147857	84993	48220	31782	95961

## Sheet: Supplementary Fig. 9d 9e
	pET-21b	WT	D234A	Y303A	R304A	Y307A	E280Q	E280K
Intensities of lipid spot in TLC plate
Repeat 1
lysPG	246.225	2615.45	4516.95	9982.27	17678.7	10028.9	28771.7	32686
PG	3894.83	4821.88	5789.42	4908.73	11464.7	8805.56	19908.5	20976.1
PE	17813.5	13898.1	14480.4	14076.5	18584.7	23937	16449.8	12907.7
Repeat 2
lysPG	291.445	2066.57	3613.5	9077	17240.8	8135.9	24728.9	30402.2
PG	4233.71	4717.35	4687.47	2816.35	8891.68	6861.14	13766.3	12822.7
PE	24633.4	17082	16719.2	12763.6	15891.7	19099.8	9802.42	8679
Repeat 3
lysPG	242.955	2448.4	3677	8487.63	15936.7	7947.21	23553.9	32218.9
PG	4666.2	4401.52	5997.25	2859.59	9870.34	8149.8	16362.3	19067.6
PE	29103.2	21505.1	19474.8	13371.2	17195.7	21122.2	13147.7	10714.1
Minus the background
Repeat 1
lysPG	0	2369.22	4270.73	9736.04	17432.5	9782.65	28525.5	32439.8
PG	3648.61	4575.66	5543.19	4662.51	11218.5	8559.33	19662.3	20729.9
PE	17567.3	13651.9	14234.2	13830.3	18338.5	23690.8	16203.6	12661.4
Repeat 2
lysPG	0	1775.12	3322.05	8785.56	16949.3	7844.46	24437.4	30110.8
PG	3942.27	4425.9	4396.02	2524.9	8600.24	6569.69	13474.8	12531.3
PE	24342	16790.6	16427.8	12472.2	15600.3	18808.4	9510.97	8387.56
Repeat 3
lysPG	0	2205.44	3434.05	8244.68	15693.7	7704.25	23311	31976
PG	4423.24	4158.56	5754.29	2616.63	9627.38	7906.85	16119.3	18824.6
PE	28860.3	21262.2	19231.8	13128.2	16952.7	20879.2	12904.7	10471.1
Percentage
Repeat 1	0	0.115029	0.177591	0.344897	0.370987	0.232738	0.443002	0.492773
Repeat 2	0	0.0772074	0.137583	0.369411	0.411893	0.236119	0.515305	0.590065
Repeat 3	0	0.0798316	0.120832	0.343678	0.37124	0.211132	0.445419	0.521871

## Sheet: Supplementary Fig. 9f 9g
	LysPG standard
	8 nmol	4 nmol	2 nmol	1 nmol	LysPG extracted from RtMprF purified in GDN
Intensities of LysPG spot in TLC plate
Repeat 1	11346.1	6264.85	4882.2	2942.9	5056.73
Repeat 2	11744	7270.37	4878.54	3589.78	5201.32
Repeat 3	12291.5	7519.71	4366.9	3365.07	4771.49
